# Supplementary material for: Changes in the western flank of the North Atlantic subtropical high since 1140 CE: Extremes, drivers, and hydroclimatic patterns
Source: Sci Adv. 2025 Apr 16;11(16):eadr5065. doi: 10.1126/sciadv.adr5065 (PMC12002119; doi:10.1126/sciadv.adr5065)
Supplement: Supplementary file 2 — References S1 [file sciadv.adr5065_references_s1.zip]

Archive with 1 entries (1 files):
- sciadv.adr5065_references_s1.xlsx
