# Supplementary material for: Changes in the western flank of the North Atlantic subtropical high since 1140 CE: Extremes, drivers, and hydroclimatic patterns
Source: Sci Adv. 2025 Apr 16;11(16):eadr5065. doi: 10.1126/sciadv.adr5065 (PMC12002119; doi:10.1126/sciadv.adr5065)
Supplement: Supplementary file 2 — References S1 [file sciadv.adr5065_references_s1.zip › sciadv.adr5065_references_s1.xlsx]

## Sheet: Sheet1
Citation Number	Reference
88	Büntgen, U. et al. Global tree-ring response and inferred climate variation following the mid-thirteenth century Samalas eruption. Climate Dynamics 59, doi:10.1007-s00382-022-06141-3 (2022).
89	Traufetter, F. Oerter, H., Fischer, H., Weller, R. & Miller, H. Spatio-temporal variability in volcanic sulphate deposition over the past 2 kyr in snow pits and firn cores from Amundsen, Antarctica. Journal of Glaciology 50, doi:10.3189/172756504781830222 (2004).
90	Crowley, T. J. & Unterman, M. B. Technical details concerning development of a 1200-yr proxy index for global volcanism. Earth System Science Data 5, doi:10.5194/essd-5-187-2013 (2013).
91	Zielinski, G. A. Use of paleo-records in determining variability within the volcanism–climate system. Quaternary Science Reviews 19, doi:10.1016/s0277-3791(99)00083-6 (2000).
92	Stevenson, S. et al. Volcanic eruption signatures in the isotope-enabled Last Millennium Ensemble. Paleoceanography and Paleoclimatology 34, doi:10.1029/2019pa003625 (2019).
93	Stahle, D. W. & Therrell, M. D. Stahle – Shot Beech Ridge – QURU – ITRDB NC014 (NOAA National Centers for Environmental Information, 1997). https://doi.org/10.25921/e6kc-f626. Accessed: 2020
94	Duvick, D. N. Duvick – Scotts Gap – LITU – ITRDB TN (NOAA National Centers for Environmental Information, 1981). https://doi.org/10.25921/f97n-jx37. Accessed: 2020
95	Pederson, N. et al. A long-term perspective on a modern drought in the American Southeast. Environmental Research Letters 7, doi:10.1088/1748-9326/7/1/014034 (2012).
96	Stahle, D. W. & Cleaveland, M. K. Stahle – Choctawhatchee River – TADI – ITRDB FL001 (NOAA National Centers for Environmental Information, 1992). https://doi.org/10.25921/xz8h-1b76. Accessed: 2020.
97	Cook, E. R. Cook – Linville Gorge – QUAL – ITRDB NC007 (NOAA National Centers for Environmental Information, 1977). https://doi.org/10.25921/g9bf-fx64. Accessed: 2020.
98	Stahle, D. W. & Sierzchula, S. Stahle – Moody Tract – QULY – ITRDB GA009 (NOAA National Centers for Environmental Information, 1992). https://doi.org/10.25921/q0t4-f134. Accessed: 2020.
99	Stahle, D. W. Stahle – Ocmulgee River – TADI – ITRDB GA004 (NOAA National Centers for Environmental Information, 1984). https://doi.org/10.25921/q039-zs60. Accessed: 2020.
100	Copenheaver, C. A., Belote, R. T. Steele, J. K., Peterson, J. A. & Grinter, L. E. A dendroclimatic assessment of habitat specificity: use of a functional trait to classify white oak. The Journal of the Torrey Botanical Society 140, doi:10.3159/torrey-d-12-00037.1 (2013).
101	Cook, E. R. Cook – Kelsey Tract – TSCA – ITRDB NC005 (NOAA National Centers for Environmental Information, 1983). https://doi.org/10.25921/7hwh-aw70. Accessed: 2020.
102	Stahle, D. W. et al. Longevity, climate sensitivity, and conservation status of wetland trees at Black River, North Carolina. Environmental Research Communications 1, doi:10.1088/2515-7620/ab0c4a (2019).
103	Stahle, D. W. Stahle – Bayou Deview – TADI – ITRDB AR049 (NOAA National Centers for Environmental Information, 1985a). https://doi.org/10.25921/x0vh-qq94. Accessed: 2020.
104	Walker, D. M., Copenheaver, C. A. & Zink-Sharp, A. Radial growth changes following hemlock woolly adelgid infestation of eastern hemlock. Annals of Forest Science 71, doi:10.1007/s13595-014-0367-3 (2014).
105	Barefoot, A. C. Barefoot – New Hill Beaver Tree Farm – PIEC – ITRDB NC8 (NOAA National Centers for Environmental Information, 1992a). https://doi.org/10.25921/yzxe-r885. Accessed: 2020.
106	Stahle, D. W., Cleaveland, M. K. & Therrell, M. D. Stahle – Pascagoula River – TADI – ITRDB MS002 (NOAA National Centers for Environmental Information, 1992). https://doi.org/10.25921/8m97-kz34. Accessed: 2020.
107	Stahle, D. W. & Cleaveland, M. K. Stahle – O’Leno State Park – QUST – ITRDB FL003 (NOAA National Centers for Environmental Information, 1993). https://doi.org/10.25921/20mg-ss03. Accessed: 2020.
108	Stahle, D. W., Cleaveland, M. K. & Sierzchula, S. Stahle – Suwannee River – QULY – ITRDB FL005 (NOAA National Centers for Environmental Information, 1993). https://doi.org/10.25921/509c-h239. Accessed: 2020.
109	Grissino-Mayer, H. Grissino-Mayer – Athens – PIEC – ITRDB GA001 (NOAA National Centers for Environmental Information, 1987). https://doi.org/10.25921/y8mq-r616. Accessed: 2020.
110	Cook, E. R. Cook – Mammoth Cave Recollect – QUAL – ITRDB KY004 (NOAA National Centers for Environmental Information, 1985). https://doi.org/10.25921/a7z6-hw85. Accessed: 2020.
111	Stahle, D. W. Stahle – Pearl River – TADI – ITRDB MS001 (NOAA National Centers for Environmental Information, 1983). https://doi.org/10.25921/yn3f-xe44. Accessed: 2020.
112	Barefoot, A. C. Barefoot – Hampton Hills – QUAL – ITRDB NC1 (NOAA National Centers for Environmental Information, 1992b). https://doi.org/10.25921/s6rr-hs12. Accessed: 2020.
113	Stahle, D. W. Stahle – Altamaha River – TADI – ITRDB GA002 (NOAA National Centers for Environmental Information, 1985b). https://doi.org/10.25921/0ck4-k085. Accessed: 2020.
114	Harley, G. L. et al. Suwannee River flow variability 1550–2005 CE reconstructed from a multispecies tree-ring network. Journal of Hydrology 544, doi:10.1016/j.jhydrol.2016.11.020 (2017).
115	Harley, G. L. et al. The Longleaf Tree-Ring Network: reviewing and expanding the utility of Pinus palustris Mill. dendrochronological data. Progress in Physical Geography: Earth and Environment 0, doi:10.1177/03091333221147652 (2023).
